# Supplementary material for: A Clue for the Hen and Egg Question: The Simultaneous Formation of Uracil and Amino Acids Under Simulated Hadean Conditions
Source: Life (Basel). 2026 Apr 8;16(4):624. doi: 10.3390/life16040624 (PMC13118113; doi:10.3390/life16040624)
Supplement: Supplementary file 1 [file life-16-00624-s001.zip]

Archive with 1 entries (1 files):
- life-4210944-supplementary.pdf
